# Supplementary material for: Evaluating the effect of birth weight on brain volumes and depression: An observational and genetic study using UK Biobank cohort
Source: Eur Psychiatry. 2020 Jul 24;63(1):e73. doi: 10.1192/j.eurpsy.2020.74 (PMC7503174; doi:10.1192/j.eurpsy.2020.74)
Supplement: Supplementary file 1 [file S0924933820000747sup.zip]

Archive with 2 entries (2 files):
- S0924933820000747sup001.docx
- S0924933820000747sup002.xlsx
