# Supplementary material for: Evaluating the effect of birth weight on brain volumes and depression: An observational and genetic study using UK Biobank cohort
Source: Eur Psychiatry. 2020 Jul 24;63(1):e73. doi: 10.1192/j.eurpsy.2020.74 (PMC7503174; doi:10.1192/j.eurpsy.2020.74)
Supplement: Supplementary file 1 [file S0924933820000747sup.zip › S0924933820000747sup002.xlsx]

## Sheet: Table S1
Table S1.Associations between birth weight and brain volume for both women and men.
Outcome	Exposure	B(95%CI)	SE	T	P-value
Volume of grey matter	Birth weight(Phenotype)	0.131(0.119-0.142)	0.0071	18.34	3.51×10-74
Volume of white matter	Birth weight(Phenotype)	0.129(0.118-0.141)	0.007	18.38	1.67×10-74
Volume of brain, grey+white	Birth weight(Phenotype)	0.137(0.126-0.148)	0.007	19.68	5.70×10-85
Volume of thalamus (left)	Birth weight(Phenotype)	0.136(0.123-0.148)	0.0075	18.09	3.09×10-72
Volume of thalamus (right)	Birth weight(Phenotype)	0.141(0.128-0.153)	0.0074	19.01	1.86×10-79
Volume of accumbens (left)	Birth weight(Phenotype)	0.082(0.069-0.096)	0.0083	9.98	2.25×10-23
Volume of accumbens (right)	Birth weight(Phenotype)	0.056(0.043-0.070)	0.0082	6.85	7.57×10-12
Volume of grey matter in Frontal Pole (left)	Birth weight(Phenotype)	0.093(0.080-0.106)	0.0077	12.02	4.12×10-33
Volume of grey matter in Frontal Pole (right)	Birth weight(Phenotype)	0.101(0.088-0.114)	0.0077	13.1	6.24×10-39
Volume of grey matter in VIIIa Cerebellum (left)	Birth weight(Phenotype)	0.076(0.062-0.090)	0.0085	8.86	9.02×10-19
Volume of grey matter in VIIIa Cerebellum (right)	Birth weight(Phenotype)	0.060(0.046-0.074)	0.0086	6.99	2.95×10-12
Volume of grey matter	Birth weight(PRS)	0.027(0.018-0.036)	0.0055	4.92	8.80×10-07
Volume of white matter	Birth weight(PRS)	0.026(0.017-0.035)	0.0055	4.72	2.34×10-06
Volume of brain, grey+white	Birth weight(PRS)	0.028(0.019-0.037)	0.0054	5.17	2.41×10-07
Volume of thalamus (left)	Birth weight(PRS)	0.017(0.007-0.026)	0.0058	2.85	0.004
Volume of thalamus (right)	Birth weight(PRS)	0.020(0.010-0.029)	0.0058	3.44	5.86×10-04
Volume of accumbens (left)	Birth weight(PRS)	0.021(0.010-0.031)	0.0063	3.25	0.001
Volume of accumbens (right)	Birth weight(PRS)	0.011(0.001-0.021)	0.0063	1.73	0.084
Volume of grey matter in Frontal Pole (left)	Birth weight(PRS)	0.026(0.016-0.036)	0.006	4.41	1.05×10-05
Volume of grey matter in Frontal Pole (right)	Birth weight(PRS)	0.023(0.013-0.033)	0.006	3.85	1.19×10-04
Volume of grey matter in VIIIa Cerebellum (left)	Birth weight(PRS)	0.014(0.004-0.025)	0.0065	2.21	0.027
Volume of grey matter in VIIIa Cerebellum (right)	Birth weight(PRS)	0.007(-0.004-0.018)	0.0065	1.05	0.293
*Linear regression was used to analyze the association between birth weight(PRS and phenotype) and brain volume.Birth weight PRS indicates the polygenic scores for birth weight. Birth weight Phenotype means the phenotype of birth weight.

## Sheet: Table S2
Table S2.Associations between birth weight and brain volume for men.
Outcome	Exposure	B(95%CI)	SE	T	P-value
Volume of grey matter	birthweight(Phenotype)	0.147(0.127-0.167)	0.0123	11.93	2.27623e-32
Volume of white matter	birthweight(Phenotype)	0.156(0.134-0.178)	0.0133	11.7	3.15634e-31
Volume of brain, grey+white	birthweight(Phenotype)	0.163(0.142-0.184)	0.0128	12.71	1.83407e-36
Volume of thalamus (left)	birthweight(Phenotype)	0.139(0.119-0.160)	0.0125	11.14	1.6513e-28
Volume of thalamus (right)	birthweight(Phenotype)	0.149(0.129-0.170)	0.0125	11.99	1.01407e-32
Volume of accumbens (left)	birthweight(Phenotype)	0.083(0.062-0.104)	0.0128	6.49	9.1583e-11
Volume of accumbens (right)	birthweight(Phenotype)	0.070(0.049-0.090)	0.0126	5.54	3.17683e-08
Volume of grey matter in Frontal Pole (left)	birthweight(Phenotype)	0.105(0.084-0.126)	0.0129	8.12	5.85123e-16
Volume of grey matter in Frontal Pole (right)	birthweight(Phenotype)	0.110(0.088-0.131)	0.013	8.45	3.78296e-17
Volume of grey matter in VIIIa Cerebellum (left)	birthweight(Phenotype)	0.067(0.046-0.088)	0.013	5.14	2.82532e-07
Volume of grey matter in VIIIa Cerebellum (right)	birthweight(Phenotype)	0.048(0.027-0.070)	0.013	3.7	0.000218769
Volume of grey matter	birthweight(PRS)	0.040(0.025-0.054)	0.0089	4.43	9.48428e-06
Volume of white matter	birthweight(PRS)	0.039(0.024-0.055)	0.0097	4.07	4.68053e-05
Volume of brain, grey+white	birthweight(PRS)	0.043(0.027-0.058)	0.0093	4.57	4.91183e-06
Volume of thalamus (left)	birthweight(PRS)	0.026(0.011-0.041)	0.0091	2.84	0.00446885
Volume of thalamus (right)	birthweight(PRS)	0.029(0.015-0.044)	0.0091	3.25	0.00114605
Volume of accumbens (left)	birthweight(PRS)	0.022(0.006-0.037)	0.0092	2.34	0.0190649
Volume of accumbens (right)	birthweight(PRS)	0.021(0.006-0.036)	0.009	2.35	0.0190436
Volume of grey matter in Frontal Pole (left)	birthweight(PRS)	0.036(0.021-0.051)	0.0093	3.86	0.000112612
Volume of grey matter in Frontal Pole (right)	birthweight(PRS)	0.031(0.016-0.047)	0.0094	3.33	0.000883299
Volume of grey matter in VIIIa Cerebellum (left)	birthweight(PRS)	0.019(0.003-0.034)	0.0093	2.01	0.0445382
Volume of grey matter in VIIIa Cerebellum (right)	birthweight(PRS)	0.009(-0.006-0.025)	0.0094	0.98	0.326814
*Linear regression was used to analyze the association between birth weight(PRS and phenotype) and brain volume.Birth weight PRS indicates the polygenic scores for birth weight. Birth weight Phenotype means the phenotype of birth weight.

## Sheet: Table S3
Table S3.Associations between birth weight and brain volume for women.
Outcome	Exposure	B(95%CI)	SE	T	P-value
Volume of grey matter	birthweight(Phenotype)	0.142(0.125-0.158)	0.0102	13.9	2.09118e-43
Volume of white matter	birthweight(Phenotype)	0.157(0.139-0.176)	0.0111	14.18	4.25672e-45
Volume of brain, grey+white	birthweight(Phenotype)	0.159(0.142-0.177)	0.0106	15	3.93788e-50
Volume of thalamus (left)	birthweight(Phenotype)	0.154(0.137-0.172)	0.0106	14.56	2.2547e-47
Volume of thalamus (right)	birthweight(Phenotype)	0.158(0.140-0.175)	0.0106	14.95	8.23553e-50
Volume of accumbens (left)	birthweight(Phenotype)	0.085(0.067-0.103)	0.0109	7.82	5.99804e-15
Volume of accumbens (right)	birthweight(Phenotype)	0.048(0.030-0.065)	0.0108	4.41	1.02474e-05
Volume of grey matter in Frontal Pole (left)	birthweight(Phenotype)	0.093(0.075-0.110)	0.0106	8.73	3.16565e-18
Volume of grey matter in Frontal Pole (right)	birthweight(Phenotype)	0.106(0.089-0.124)	0.0107	9.94	4.0195e-23
Volume of grey matter in VIIIa Cerebellum (left)	birthweight(Phenotype)	0.088(0.070-0.106)	0.0111	7.9	3.06065e-15
Volume of grey matter in VIIIa Cerebellum (right)	birthweight(Phenotype)	0.075(0.057-0.094)	0.0112	6.74	1.75123e-11
Volume of grey matter	birthweight(PRS)	0.021(0.007-0.035)	0.0084	2.5	0.0123125
Volume of white matter	birthweight(PRS)	0.023(0.008-0.038)	0.0092	2.54	0.0111823
Volume of brain, grey+white	birthweight(PRS)	0.024(0.009-0.038)	0.0088	2.69	0.00713285
Volume of thalamus (left)	birthweight(PRS)	0.010(-0.004-0.025)	0.0088	1.16	0.245716
Volume of thalamus (right)	birthweight(PRS)	0.014(-0.001-0.028)	0.0088	1.57	0.115797
Volume of accumbens (left)	birthweight(PRS)	0.020(0.006-0.035)	0.0089	2.29	0.022323
Volume of accumbens (right)	birthweight(PRS)	0.001(-0.013-0.016)	0.0088	0.12	0.902175
Volume of grey matter in Frontal Pole (left)	birthweight(PRS)	0.021(0.006-0.035)	0.0087	2.37	0.0175731
Volume of grey matter in Frontal Pole (right)	birthweight(PRS)	0.019(0.004-0.033)	0.0088	2.13	0.0329245
Volume of grey matter in VIIIa Cerebellum (left)	birthweight(PRS)	0.011(-0.004-0.026)	0.0091	1.16	0.244748
Volume of grey matter in VIIIa Cerebellum (right)	birthweight(PRS)	0.006(-0.009-0.021)	0.0092	0.63	0.530862
*Linear regression was used to analyze the association between birth weight(PRS and phenotype) and brain volume.Birth weight PRS indicates the polygenic scores for birth weight. Birth weight Phenotype means the phenotype of birth weight.

## Sheet: Table S4
Table S4.Associations between depression and brain volumes for both women and men.
Outcome	Exposure	B	SE	T	P-value	OR(95%CI)
Depression	Volume of grey matter	-0.129	0.054	-2.42	0.0156625	0.879(0.805-0.960)
Depression	Volume of white matter	0.04	0.061	0.66	0.512353	1.041(0.941-1.151)
Depression	Volume of brain, grey+white	-0.354	0.146	-2.42	0.0155567	0.702(0.552-0.893)
Depression	Volume of thalamus (left)	-0.116	0.028	-4.08	4.4601e-05	0.891(0.850-0.933)
Depression	Volume of thalamus (right)	-0.123	0.029	-4.2	2.6749e-05	0.884(0.842-0.928)
Depression	Volume of accumbens (left)	-0.05	0.02	-2.45	0.0143035	0.951(0.920-0.984)
Depression	Volume of accumbens (right)	-0.037	0.02	-1.82	0.0692282	0.964(0.932-0.996)
Depression	Volume of grey matter in Frontal Pole (left)	-0.015	0.029	-0.53	0.597325	0.985(0.940-1.032)
Depression	Volume of grey matter in Frontal Pole (right)	-0.012	0.029	-0.42	0.676471	0.988(0.942-1.036)
Depression	Volume of grey matter in VIIIa Cerebellum (left)	-0.068	0.02	-3.41	0.000655042	0.934(0.904-0.965)
Depression	Volume of grey matter in VIIIa Cerebellum (right)	-0.089	0.02	-4.45	8.43045e-06	0.915(0.885-0.945)
*Logistic regression was used to test the association between depression and birth weight (PRS and phenotype). OR, odd ratios.Birth weight PRS indicates the polygenic scores for birth weight. Birth weight phenotype means the phenotype of birth weight.

## Sheet: Table S5
Table S5.Associations between depression and brain volumes for men.
Outcome	Exposure	B	SE	T	P-value	OR(95%CI)
Depression	Volume of grey matter	-0.152	0.069	-2.18	0.0290725	0.859(0.767-0.963)
Depression	Volume of white matter	0.079	0.073	1.07	0.283806	1.082(0.959-1.221)
Depression	Volume of brain, grey+white	-0.266	0.176	-1.52	0.12973	0.766(0.574-1.024)
Depression	Volume of thalamus (left)	-0.054	0.039	-1.39	0.165612	0.947(0.888-1.010)
Depression	Volume of thalamus (right)	-0.048	0.04	-1.2	0.229606	0.953(0.892-1.018)
Depression	Volume of accumbens (left)	-0.014	0.031	-0.45	0.650136	0.986(0.937-1.038)
Depression	Volume of accumbens (right)	0.001	0.031	0.03	0.975464	1.001(0.951-1.054)
Depression	Volume of grey matter in Frontal Pole (left)	-0.021	0.04	-0.51	0.607005	0.980(0.917-1.046)
Depression	Volume of grey matter in Frontal Pole (right)	-0.008	0.04	-0.2	0.844679	0.992(0.929-1.060)
Depression	Volume of grey matter in VIIIa Cerebellum (left)	-0.047	0.031	-1.53	0.125491	0.954(0.907-1.003)
Depression	Volume of grey matter in VIIIa Cerebellum (right)	-0.051	0.031	-1.68	0.0927323	0.950(0.903-0.999)
*Logistic regression was used to test the association between depression and birth weight (PRS and phenotype). OR, odd ratios.Birth weight PRS indicates the polygenic scores for birth weight. Birth weight phenotype means the phenotype of birth weight.

## Sheet: Table S6
Table S6.Associations between depression and brain volume for women.
Outcome	Exposure	B	SE	T	P-value	OR(95%CI)
Depression	Volume of grey matter	-0.082	0.069	-1.2	0.231725	0.921(0.822-1.031)
Depression	Volume of white matter	-0.006	0.069	-0.09	0.926997	0.994(0.886-1.114)
Depression	Volume of brain, grey+white	-0.325	0.181	-1.8	0.0719903	0.723(0.537-0.972)
Depression	Volume of thalamus (left)	-0.154	0.036	-4.3	1.67708e-05	0.857(0.808-0.909)
Depression	Volume of thalamus (right)	-0.172	0.037	-4.65	3.36984e-06	0.842(0.793-0.895)
Depression	Volume of accumbens (left)	-0.078	0.027	-2.91	0.00357568	0.925(0.885-0.967)
Depression	Volume of accumbens (right)	-0.066	0.027	-2.48	0.0132601	0.936(0.896-0.978)
Depression	Volume of grey matter in Frontal Pole (left)	-0.008	0.036	-0.22	0.822532	0.992(0.934-1.053)
Depression	Volume of grey matter in Frontal Pole (right)	-0.017	0.037	-0.45	0.649418	0.983(0.926-1.045)
Depression	Volume of grey matter in VIIIa Cerebellum (left)	-0.084	0.026	-3.22	0.00128521	0.919(0.880-0.96)
Depression	Volume of grey matter in VIIIa Cerebellum (right)	-0.122	0.026	-4.66	3.21026e-06	0.885(0.848-0.924)
*Logistic regression was used to test the association between depression and birth weight (PRS and phenotype). OR, odd ratios.Birth weight PRS indicates the polygenic scores for birth weight. Birth weight phenotype means the phenotype of birth weight.

## Sheet: Table S7
Table S7.Associations between birth weight and brain volume for both women and men.
Outcome	Exposure	Covariate	B	SE	T	P-value
Depression	birthweight(Phenotype)	Volume of grey matter	0.018	0.024	0.77	0.43856
Depression	birthweight(Phenotype)	Volume of white matter	0.018	0.024	0.77	0.43856
Depression	birthweight(Phenotype)	Volume of brain, grey+white	0.018	0.024	0.77	0.43856
Depression	birthweight(Phenotype)	Volume of thalamus (left)	0.019	0.024	0.79	0.426794
Depression	birthweight(Phenotype)	Volume of thalamus (right)	0.019	0.024	0.79	0.426794
Depression	birthweight(Phenotype)	Volume of accumbens (left)	0.019	0.024	0.79	0.426794
Depression	birthweight(Phenotype)	Volume of accumbens (right)	0.019	0.024	0.79	0.426794
Depression	birthweight(Phenotype)	Volume of grey matter in Frontal Pole (left)	0.019	0.024	0.79	0.428241
Depression	birthweight(Phenotype)	Volume of grey matter in Frontal Pole (right)	0.019	0.024	0.79	0.428241
Depression	birthweight(Phenotype)	Volume of grey matter in VIIIa Cerebellum (left)	0.019	0.024	0.79	0.428241
Depression	birthweight(Phenotype)	Volume of grey matter in VIIIa Cerebellum (right)	0.019	0.024	0.79	0.428241
Depression	birthweight(PRS)	Volume of grey matter	-0.02	0.018	-1.09	0.277
Depression	birthweight(PRS)	Volume of white matter	-0.02	0.018	-1.09	0.277
Depression	birthweight(PRS)	Volume of brain, grey+white	-0.02	0.018	-1.09	0.277
Depression	birthweight(PRS)	Volume of thalamus (left)	-0.019	0.018	-1.05	0.296
Depression	birthweight(PRS)	Volume of thalamus (right)	-0.019	0.018	-1.05	0.296
Depression	birthweight(PRS)	Volume of accumbens (left)	-0.019	0.018	-1.05	0.296
Depression	birthweight(PRS)	Volume of accumbens (right)	-0.019	0.018	-1.05	0.296
Depression	birthweight(PRS)	Volume of grey matter in Frontal Pole (left)	-0.019	0.018	-1.05	0.295
Depression	birthweight(PRS)	Volume of grey matter in Frontal Pole (right)	-0.019	0.018	-1.05	0.295
Depression	birthweight(PRS)	Volume of grey matter in VIIIa Cerebellum (left)	-0.019	0.018	-1.05	0.295
Depression	birthweight(PRS)	Volume of grey matter in VIIIa Cerebellum (right)	-0.019	0.018	-1.05	0.295
*Logistic regression was used to test the association between depression and birth weight (PRS and phenotype), with brain volumes as covariates. OR, odd ratios. Birth weight phenotype means the phenotype of birth weight.

## Sheet: Table S8
Table S8.Associations between birth weight and brain volume for men.
Outcome	Exposure	Covariate	B	SE	T	P-value
Depression	birthweight(Phenotype)	Volume of grey matter	0.058	0.038	1.51	0.131
Depression	birthweight(Phenotype)	Volume of white matter	0.058	0.038	1.51	0.131
Depression	birthweight(Phenotype)	Volume of brain, grey+white	0.058	0.038	1.51	0.131
Depression	birthweight(Phenotype)	Volume of thalamus (left)	0.058	0.038	1.52	0.128
Depression	birthweight(Phenotype)	Volume of thalamus (right)	0.058	0.038	1.52	0.128
Depression	birthweight(Phenotype)	Volume of accumbens (left)	0.058	0.038	1.52	0.128
Depression	birthweight(Phenotype)	Volume of accumbens (right)	0.058	0.038	1.52	0.128
Depression	birthweight(Phenotype)	Volume of grey matter in Frontal Pole (left)	0.058	0.038	1.52	0.13
Depression	birthweight(Phenotype)	Volume of grey matter in Frontal Pole (right)	0.058	0.038	1.52	0.13
Depression	birthweight(Phenotype)	Volume of grey matter in VIIIa Cerebellum (left)	0.058	0.038	1.52	0.13
Depression	birthweight(Phenotype)	Volume of grey matter in VIIIa Cerebellum (right)	0.058	0.038	1.52	0.13
Depression	birthweight(PRS)	Volume of grey matter	-0.027	0.027	-1	0.318
Depression	birthweight(PRS)	Volume of white matter	-0.027	0.027	-1	0.318
Depression	birthweight(PRS)	Volume of brain, grey+white	-0.027	0.027	-1	0.318
Depression	birthweight(PRS)	Volume of thalamus (left)	-0.026	0.027	-0.94	0.349
Depression	birthweight(PRS)	Volume of thalamus (right)	-0.026	0.027	-0.94	0.349
Depression	birthweight(PRS)	Volume of accumbens (left)	-0.026	0.027	-0.94	0.349
Depression	birthweight(PRS)	Volume of accumbens (right)	-0.026	0.027	-0.94	0.349
Depression	birthweight(PRS)	Volume of grey matter in Frontal Pole (left)	-0.026	0.027	-0.96	0.337
Depression	birthweight(PRS)	Volume of grey matter in Frontal Pole (right)	-0.026	0.027	-0.96	0.337
Depression	birthweight(PRS)	Volume of grey matter in VIIIa Cerebellum (left)	-0.026	0.027	-0.96	0.337
Depression	birthweight(PRS)	Volume of grey matter in VIIIa Cerebellum (right)	-0.026	0.027	-0.96	0.337
*Logistic regression was used to test the association between depression and birth weight (PRS and phenotype), with brain volumes as covariates. OR, odd ratios. Birth weight phenotype means the phenotype of birth weight.

## Sheet: Table S9
Table S9.Associations between birth weight and brain volume for women.
Outcome	Exposure	Covariate	B	SE	T	P-value
Depression	birthweight(Phenotype)	Volume of grey matter	-0.011	0.03	-0.36	0.72
Depression	birthweight(Phenotype)	Volume of white matter	-0.011	0.03	-0.36	0.72
Depression	birthweight(Phenotype)	Volume of brain, grey+white	-0.011	0.03	-0.36	0.72
Depression	birthweight(Phenotype)	Volume of thalamus (left)	-0.01	0.03	-0.34	0.734
Depression	birthweight(Phenotype)	Volume of thalamus (right)	-0.01	0.03	-0.34	0.734
Depression	birthweight(Phenotype)	Volume of accumbens (left)	-0.01	0.03	-0.34	0.734
Depression	birthweight(Phenotype)	Volume of accumbens (right)	-0.01	0.03	-0.34	0.734
Depression	birthweight(Phenotype)	Volume of grey matter in Frontal Pole (left)	-0.01	0.03	-0.34	0.734
Depression	birthweight(Phenotype)	Volume of grey matter in Frontal Pole (right)	-0.01	0.03	-0.34	0.734
Depression	birthweight(Phenotype)	Volume of grey matter in VIIIa Cerebellum (left)	-0.01	0.03	-0.34	0.734
Depression	birthweight(Phenotype)	Volume of grey matter in VIIIa Cerebellum (right)	-0.01	0.03	-0.34	0.734
Depression	birthweight(PRS)	Volume of grey matter	-0.013	0.024	-0.53	0.597
Depression	birthweight(PRS)	Volume of white matter	-0.013	0.024	-0.53	0.597
Depression	birthweight(PRS)	Volume of brain, grey+white	-0.013	0.024	-0.53	0.597
Depression	birthweight(PRS)	Volume of thalamus (left)	-0.013	0.024	-0.53	0.599
Depression	birthweight(PRS)	Volume of thalamus (right)	-0.013	0.024	-0.53	0.599
Depression	birthweight(PRS)	Volume of accumbens (left)	-0.013	0.024	-0.53	0.599
Depression	birthweight(PRS)	Volume of accumbens (right)	-0.013	0.024	-0.53	0.599
Depression	birthweight(PRS)	Volume of grey matter in Frontal Pole (left)	-0.012	0.024	-0.51	0.61
Depression	birthweight(PRS)	Volume of grey matter in Frontal Pole (right)	-0.012	0.024	-0.51	0.61
Depression	birthweight(PRS)	Volume of grey matter in VIIIa Cerebellum (left)	-0.012	0.024	-0.51	0.61
Depression	birthweight(PRS)	Volume of grey matter in VIIIa Cerebellum (right)	-0.012	0.024	-0.51	0.61
*Logistic regression was used to test the association between depression and birth weight (PRS and phenotype), with brain volumes as covariates. OR, odd ratios. Birth weight phenotype means the phenotype of birth weight.

## Sheet: Table 10
Table S10.Mediation model of R about the associaiton between birth weight and depression, via elecated levels of one of the brain volumes for both women and men
Mediate variable		Birth weight (PRS)				Birthweight(Phenotype)
		B	95% CI Lower	95% CI Upper	P-value	B	95% CI Lower	95% CI Upper	P-value
Volume of grey matter	ACME	-0.22	-0.563	-0.073	0.02	-0.004	-0.01	0.002	0.196
	ADE	-0.108	-0.486	0.837	0.294	0.007	-0.011	0.025	0.424
	Prop. Mediated	0.499	-0.653	1.618	0.222	-0.105	-9.035	6.214	0.896
Volume of white matter	ACME	0.163	-0.244	0.398	0.362	0	-0.008	0.007	0.98
	ADE	-0.46	-0.804	0.469	0.266	0.006	-0.011	0.023	0.434
	Prop. Mediated	-0.328	-1.638	0.5	0.544	0.104	-3.938	4.062	0.77
Volume of brain, grey+white	ACME	-0.247	-0.711	-0.19	0.024	-0.018	-0.035	0	0.05
	ADE	-0.128	-0.228	0.791	0.268	0.007	-0.008	0.023	0.412
	Prop. Mediated	0.5	-0.362	1.687	0.128	1.19	-7.709	13.382	0.336
Volume of thalamus (left)	ACME	-0.189	-0.353	-0.007	0.046	-0.007	-0.011	-0.003	<2.00× 10−16
	ADE	-0.123	-0.413	0.79	0.278	0.01	-0.007	0.026	0.264
	Prop. Mediated	0.469	-0.363	0.692	0.266	-0.464	-14.385	8.225	0.756
Volume of thalamus (right)	ACME	-0.207	-0.396	-0.073	0.014	-0.009	-0.013	-0.005	<2.00× 10−16
	ADE	-0.116	-0.34	0.789	0.256	0.009	-0.009	0.026	0.33
	Prop. Mediated	0.488	-0.363	0.918	0.224	-0.396	-15.3	16.213	0.944
Volume of accumbens (left)	ACME	-0.152	-0.26	-0.022	0.024	-0.001	-0.002	0.001	0.278
	ADE	-0.149	-0.403	0.766	0.28	0.007	-0.011	0.023	0.402
	Prop. Mediated	0.346	-0.332	0.503	0.266	-0.05	-1.045	1.144	0.606
Volume of accumbens (right)	ACME	-0.029	-0.164	0.119	0.642	-0.001	-0.002	0	0.008
	ADE	-0.265	-0.542	0.662	0.27	0.007	-0.012	0.025	0.4
	Prop. Mediated	0.042	-0.289	0.389	0.768	-0.101	-1.895	1.518	0.48
Volume of grey matter in Frontal Pole (left)	ACME	-0.054	-0.213	0.25	0.626	-0.001	-0.004	0.001	0.344
	ADE	-0.223	-0.662	0.751	0.31	0.006	-0.013	0.023	0.482
	Prop. Mediated	0.16	-0.583	0.498	0.72	-0.053	-1.808	1.219	0.752
Volume of grey matter in Frontal Pole (right)	ACME	-0.051	-0.209	0.226	0.63	0	-0.003	0.002	0.91
	ADE	-0.232	-0.634	0.751	0.294	0.007	-0.01	0.023	0.392
	Prop. Mediated	0.13	-0.521	0.484	0.748	0.01	-1.365	1.083	0.934
Volume of grey matter in VIIIa Cerebellum (left)	ACME	-0.126	-0.219	0.074	0.172	-0.002	-0.003	-0.001	0.004
	ADE	-0.154	-0.492	0.764	0.316	0.007	-0.009	0.023	0.38
	Prop. Mediated	0.297	-0.356	0.495	0.406	-0.149	-2.412	3.577	0.526
Volume of grey matter in VIIIa Cerebellum (right)	ACME	-0.005	-0.205	0.261	0.888	-0.002	-0.003	-0.001	0.002
	ADE	-0.285	-0.677	0.702	0.27	0.007	-0.011	0.023	0.402
	Prop. Mediated	0.066	-0.606	0.48	0.888	-0.142	-2.491	2.554	0.536
*ACME, average causal mediation effects, also means indirect effects. ADE, averge direct effects, also means direct effects. Prop.Mediated, the mediate variable that explains the association between birth weight and depression.

[truncated: 2 more sheets: Table S11, Table S12]
